# Supplementary material for: Rectal Microbiome Composition Correlates with Humoral Immunity to HIV-1 in Vaccinated Rhesus Macaques
Source: mSphere. 2019 Dec 11;4(6):e00824-19. doi: 10.1128/mSphere.00824-19 (PMC6908426; doi:10.1128/mSphere.00824-19)
Supplement: TABLE S1 [file mSphere.00824-19-st001.xls]

## Sheet: Week_4_v_Week_0_SSI01_rectal
Phylum	Class	Order	Family	Genus	logFC	P.Value	adj.P.Val
p__Bacteroidetes	c__Bacteroidia	o__Bacteroidales	f__Porphyromonadaceae	g__Acetobacteroides	-2.169	7.63e-06	0.00247272
p__Bacteroidetes	c__Bacteroidia	o__Bacteroidales	f__Prevotellaceae	g__Prevotella	-2.003	1.98e-05	0.0028059
p__Spirochaetes	c__Spirochaetia	o__Spirochaetales	f__Spirochaetaceae	g__Sphaerochaeta	-1.223	2.6e-05	0.0028059
p__Bacteroidetes	c__Bacteroidia	o__Bacteroidales	f__Porphyromonadaceae	g__Falsiporphyromonas	-2.424	4.67e-05	0.00378377
p__Bacteroidetes	c__Bacteroidia	o__Bacteroidales	f__Bacteroidaceae	g__Bacteroides	-1.956	7.54e-05	0.00467499
p__Synergistetes	c__Synergistia	o__Synergistales	f__Synergistaceae	g__Fretibacterium	-1.112	8.66e-05	0.00467499
p__Bacteroidetes	c__Bacteroidia	o__Bacteroidales	f__Porphyromonadaceae	g__Coprobacter	-0.941	0.000124889	0.0057806
p__Spirochaetes	c__Spirochaetia	o__Spirochaetales	f__Spirochaetaceae	g__Salinispira	-0.848	0.00020829	0.00791327
p__Proteobacteria	c__Gammaproteobacteria	o__Pasteurellales	f__Pasteurellaceae	g__Vespertiliibacter	-0.956	0.000219813	0.00791327
p__Firmicutes	c__Clostridia	o__Clostridiales	f__Lachnospiraceae	g__Sporobacterium	-0.866	0.000299312	0.00947888
p__Lentisphaerae	c__Lentisphaeria	o__Victivallales	f__Victivallaceae	g__Victivallis	-0.868	0.000374611	0.00947888
p__Bacteroidetes	c__Bacteroidia	o__Bacteroidales	f__Porphyromonadaceae	g__Microbacter	-0.821	0.000375798	0.00947888
p__Fusobacteria	c__Fusobacteriia	o__Fusobacteriales	f__Fusobacteriaceae	g__Psychrilyobacter	-1.145	0.000426094	0.00947888
p__Firmicutes	c__Clostridia	o__Clostridiales	f__Lachnospiraceae	g__Fusicatenibacter	1.228	0.000470985	0.00947888
p__Firmicutes	c__Clostridia	o__Clostridiales	f__Clostridiaceae 4	g__Caminicella	-0.698	0.000531136	0.00947888
p__Firmicutes	c__Bacilli	o__Bacillales	f__Thermoactinomycetaceae 1	g__Salinithrix	-0.687	0.000548342	0.00947888
p__Firmicutes	c__Clostridia	o__Clostridiales	f__Lachnospiraceae	g__Johnsonella	-0.721	0.000549974	0.00947888
p__Proteobacteria	c__Gammaproteobacteria	o__Enterobacteriales	f__Enterobacteriaceae	g__Pantoea	-0.721	0.000549974	0.00947888
p__Proteobacteria	c__Gammaproteobacteria	o__Aeromonadales	f__Succinivibrionaceae	g__Ruminobacter	-0.729	0.00055586	0.00947888
p__Proteobacteria	c__Gammaproteobacteria	o__Pasteurellales	f__Pasteurellaceae	g__Basfia	-0.692	0.000615524	0.00991497
p__Proteobacteria	c__Gammaproteobacteria	o__Enterobacteriales	f__Enterobacteriaceae	g__Escherichia/Shigella	-0.852	0.000719535	0.00991497
p__Actinobacteria	c__Actinobacteria	o__Coriobacteriales	f__Coriobacteriaceae	g__Asaccharobacter	-0.702	0.000743613	0.00991497
p__Firmicutes	c__Negativicutes	o__Selenomonadales	f__Acidaminococcaceae	g__Succiniclasticum	-0.705	0.000743766	0.00991497
p__Proteobacteria	c__Deltaproteobacteria	o__Desulfovibrionales	f__Desulfovibrionaceae	g__Desulfobaculum	-1.422	0.000806319	0.00991497
p__Proteobacteria	c__Epsilonproteobacteria	o__Nautiliales	f__Nautiliaceae	g__Nitratiruptor	-0.707	0.00081438	0.00991497
p__Firmicutes	c__Clostridia	o__Clostridiales	f__Clostridiaceae 4	g__Anaerosolibacter	-0.698	0.000830469	0.00991497
p__Firmicutes	c__Bacilli	o__Bacillales	f__Bacillales_incertae_sedis	g__Microaerobacter	-0.701	0.000857748	0.00991497
p__Proteobacteria	c__Epsilonproteobacteria	o__Campylobacterales	f__Hydrogenimonaceae	g__Hydrogenimonas	-0.701	0.000857748	0.00991497
p__Proteobacteria	c__Alphaproteobacteria	o__Rhodobacterales	f__Rhodobacteraceae	g__Nesiotobacter	-0.693	0.000909315	0.00991497
p__Proteobacteria	c__Betaproteobacteria	o__Burkholderiales	f__Comamonadaceae	g__Zhizhongheella	-0.702	0.000957351	0.00991497
p__Firmicutes	c__Clostridia	o__Clostridiales	f__Vallitalea	g__Vallitalea	-0.7	0.000963102	0.00991497
p__Proteobacteria	c__Betaproteobacteria	o__Burkholderiales	f__Oxalobacteraceae	g__Paraherbaspirillum	-0.708	0.000979256	0.00991497
p__Tenericutes	c__Mollicutes	o__Anaeroplasmatales	f__Anaeroplasmataceae	g__Asteroleplasma	-1.507	0.00105537	0.0103619
p__Proteobacteria	c__Gammaproteobacteria	o__Pasteurellales	f__Pasteurellaceae	g__Lonepinella	-0.701	0.0011566	0.0110217
p__Firmicutes	c__Clostridia	o__Clostridiales	f__Peptostreptococcaceae	g__Asaccharospora	-0.646	0.00120767	0.0111357
p__Actinobacteria	c__Actinobacteria	o__Actinomycetales	f__Propionibacteriaceae	g__Propionibacterium	-0.732	0.00124959	0.0111357
p__Firmicutes	c__Clostridia	o__Clostridiales	f__Syntrophomonadaceae	g__Pelospora	-0.951	0.00128976	0.0111357
p__Bacteroidetes	c__Bacteroidia	o__Bacteroidales	f__Prolixibacteraceae	g__Prolixibacter	-0.734	0.00145493	0.0111357
p__Actinobacteria	c__Actinobacteria	o__Actinomycetales	f__Nocardiaceae	g__Millisia	-0.623	0.00164788	0.0111357
p__Proteobacteria	c__Betaproteobacteria	o__Burkholderiales	f__Comamonadaceae	g__Pseudacidovorax	-0.623	0.00164788	0.0111357
p__Proteobacteria	c__Betaproteobacteria	o__Methylophilales	f__Methylophilaceae	g__Methylophilus	-0.623	0.00164788	0.0111357
p__Proteobacteria	c__Betaproteobacteria	o__Neisseriales	f__Neisseriaceae	g__Deefgea	-0.623	0.00164788	0.0111357
p__Proteobacteria	c__Betaproteobacteria	o__Methylophilales	f__Methylophilaceae	g__Methylotenera	-0.623	0.00164788	0.0111357
p__Proteobacteria	c__Deltaproteobacteria	o__Desulfovibrionales	f__Desulfomicrobiaceae	g__Desulfomicrobium	-0.766	0.00166957	0.0111357
p__Firmicutes	c__Bacilli	o__Bacillales	f__Bacillaceae 2	g__Halalkalibacillus	-0.623	0.00167193	0.0111357
p__Cyanobacteria/Chloroplast	c__Chloroplast	o__Chloroplast	f__Chloroplast	g__Chlorophyta	-0.623	0.00167193	0.0111357
p__Firmicutes	c__Bacilli	o__Bacillales	f__Bacillaceae 2	g__Salinibacillus	-0.623	0.00167193	0.0111357
p__Firmicutes	c__Clostridia	o__Clostridiales	f__Clostridiales_Incertae Sedis XI	g__Anaerosalibacter	-0.623	0.00167193	0.0111357
p__Bacteroidetes	c__Bacteroidia	o__Bacteroidales	f__Prevotellaceae	g__Alloprevotella	-1.684	0.00168411	0.0111357
p__Bacteroidetes	c__Bacteroidia	o__Bacteroidales	f__Marinilabiliaceae	g__Anaerophaga	-1.615	0.00174803	0.0113273
p__Firmicutes	c__Bacilli	o__Lactobacillales	f__Carnobacteriaceae	g__Isobaculum	-0.723	0.00196519	0.0118108
p__Bacteroidetes	c__Bacteroidia	o__Bacteroidales	f__Prolixibacteraceae	g__Meniscus	-0.623	0.0019706	0.0118108
p__Firmicutes	c__Bacilli	o__Bacillales	f__Listeriaceae	g__Brochothrix	-0.622	0.00204715	0.0118108
p__Synergistetes	c__Synergistia	o__Synergistales	f__Synergistaceae	g__Thermovirga	-0.622	0.00204715	0.0118108
p__Proteobacteria	c__Betaproteobacteria	o__Nitrosomonadales	f__Nitrosomonadaceae	g__Nitrosomonas	-0.623	0.00210521	0.0118108
p__Firmicutes	c__Bacilli	o__Lactobacillales	f__Aerococcaceae	g__Aerococcus	-0.623	0.00210521	0.0118108
p__Firmicutes	c__Bacilli	o__Bacillales	f__Planococcaceae	g__Lysinibacillus	-0.624	0.00215367	0.0118108
p__Firmicutes	c__Erysipelotrichia	o__Erysipelotrichales	f__Erysipelotrichaceae	g__Sharpea	-0.624	0.0021662	0.0118108
p__Firmicutes	c__Bacilli	o__Lactobacillales	f__Carnobacteriaceae	g__Jeotgalibaca	-0.622	0.00217196	0.0118108
p__Proteobacteria	c__Betaproteobacteria	o__Burkholderiales	f__Burkholderiaceae	g__Lautropia	-0.619	0.00218718	0.0118108
p__Proteobacteria	c__Betaproteobacteria	o__Burkholderiales	f__Comamonadaceae	g__Delftia	-0.622	0.00226513	0.0120312
p__Proteobacteria	c__Gammaproteobacteria	o__Aeromonadales	f__Succinivibrionaceae	g__Succinivibrio	-1.987	0.0024066	0.0125146
p__Firmicutes	c__Bacilli	o__Lactobacillales	f__Carnobacteriaceae	g__Lacticigenium	-0.865	0.0024334	0.0125146
p__Firmicutes	c__Clostridia	o__Clostridiales	f__Peptostreptococcaceae	g__Peptostreptococcus	-1.113	0.00259206	0.0130113
p__Verrucomicrobia	c__Opitutae	o__Opitutales	f__Opitutaceae	g__Opitutus	-0.623	0.00261596	0.0130113
p__Actinobacteria	c__Actinobacteria	o__Coriobacteriales	f__Coriobacteriaceae	g__Paraeggerthella	-0.798	0.00265046	0.0130113
p__Bacteroidetes	c__Bacteroidia	o__Bacteroidales	f__Marinilabiliaceae	g__Thermophagus	-0.621	0.0027477	0.0132874
p__Proteobacteria	c__Deltaproteobacteria	o__Desulfobacterales	f__Desulfobacteraceae	g__Desulfatitalea	-0.618	0.0028162	0.0134184
p__Firmicutes	c__Clostridia	o__Halanaerobiales	f__Halobacteroidaceae	g__Selenihalanaerobacter	-0.62	0.00291539	0.0136896
p__Planctomycetes	c__Planctomycetia	o__Planctomycetales	f__Planctomycetaceae	g__Rubinisphaera	-0.622	0.00300318	0.0137077
p__Bacteroidetes	c__Bacteroidia	o__Bacteroidales	f__Rikenellaceae	g__Anaerocella	-2.119	0.00300384	0.0137077
p__Verrucomicrobia	c__Verrucomicrobiae	o__Verrucomicrobiales	f__Verrucomicrobiaceae	g__Akkermansia	-0.623	0.00313546	0.0141096
p__Tenericutes	c__Mollicutes	o__Anaeroplasmatales	f__Anaeroplasmataceae	g__Anaeroplasma	-1.216	0.00325452	0.0144447
p__Firmicutes	c__Bacilli	o__Bacillales	f__Paenibacillaceae 2	g__Oxalophagus	-0.7	0.00335906	0.0147072
p__Firmicutes	c__Erysipelotrichia	o__Erysipelotrichales	f__Erysipelotrichaceae	g__Turicibacter	-1.038	0.00341676	0.0147207
p__Firmicutes	c__Clostridia	o__Clostridiales	f__Christensenellaceae	g__Christensenella	-1.308	0.00346859	0.0147207
p__Proteobacteria	c__Gammaproteobacteria	o__Pasteurellales	f__Pasteurellaceae	g__Necropsobacter	-0.607	0.00349844	0.0147207
p__Firmicutes	c__Clostridia	o__Clostridiales	f__Peptostreptococcaceae	g__Romboutsia	-0.979	0.00363721	0.0151084
p__Firmicutes	c__Negativicutes	o__Selenomonadales	f__Veillonellaceae	g__Acetonema	-0.618	0.00371745	0.0152462
p__Proteobacteria	c__Deltaproteobacteria	o__Desulfuromonadales	f__Geobacteraceae	g__Geopsychrobacter	-0.703	0.00385673	0.0156198
p__Proteobacteria	c__Betaproteobacteria	o__Rhodocyclales	f__Rhodocyclaceae	g__Sulfurisoma	-0.624	0.00400002	0.0160001
p__Proteobacteria	c__Gammaproteobacteria	o__Enterobacteriales	f__Enterobacteriaceae	g__Klebsiella	-0.623	0.00415593	0.016421
p__Proteobacteria	c__Deltaproteobacteria	o__Desulfovibrionales	f__Desulfovibrionaceae	g__Bilophila	-0.978	0.00426084	0.0165849
p__Bacteroidetes	c__Bacteroidia	o__Bacteroidales	f__Prevotellaceae	g__Paraprevotella	-1.701	0.00429978	0.0165849
p__Proteobacteria	c__Deltaproteobacteria	o__Desulfovibrionales	f__Desulfovibrionaceae	g__Lawsonia	-0.626	0.00435561	0.0166026
p__Firmicutes	c__Erysipelotrichia	o__Erysipelotrichales	f__Erysipelotrichaceae	g__Faecalitalea	-0.751	0.00461593	0.0171252
p__Proteobacteria	c__Gammaproteobacteria	o__Pseudomonadales	f__Moraxellaceae	g__Moraxella	-0.624	0.00465047	0.0171252
p__Firmicutes	c__Erysipelotrichia	o__Erysipelotrichales	f__Erysipelotrichaceae	g__Holdemania	0.918	0.0046513	0.0171252
p__Firmicutes	c__Clostridia	o__Clostridiales	f__Clostridiaceae 1	g__Clostridium sensu stricto	1.418	0.00476281	0.0173388
p__Firmicutes	c__Clostridia	o__Clostridiales	f__Peptostreptococcaceae	g__Filifactor	-0.62	0.00496432	0.0178716
p__Firmicutes	c__Clostridia	o__Clostridiales	f__Eubacteriaceae	g__Alkalibacter	-0.787	0.00529737	0.018861
p__Firmicutes	c__Bacilli	o__Bacillales	f__Bacillaceae 2	g__Compostibacillus	-0.552	0.00542038	0.0190892
p__Proteobacteria	c__Gammaproteobacteria	o__Enterobacteriales	f__Enterobacteriaceae	g__Enterobacter	-0.606	0.00579734	0.0201972
p__Firmicutes	c__Bacilli	o__Lactobacillales	f__Carnobacteriaceae	g__Marinilactibacillus	-0.545	0.00594707	0.0204984
p__Firmicutes	c__Erysipelotrichia	o__Erysipelotrichales	f__Erysipelotrichaceae	g__Holdemanella	0.89	0.00616803	0.0210362
p__Actinobacteria	c__Actinobacteria	o__Coriobacteriales	f__Coriobacteriaceae	g__Adlercreutzia	-0.634	0.00652635	0.0219284
p__Firmicutes	c__Clostridia	o__Clostridiales	f__Ruminococcaceae	g__Anaerotruncus	-1.431	0.006565	0.0219284
p__Proteobacteria	c__Betaproteobacteria	o__Burkholderiales	f__Oxalobacteraceae	g__Pseudoduganella	-0.542	0.00673699	0.0221543
p__Firmicutes	c__Erysipelotrichia	o__Erysipelotrichales	f__Erysipelotrichaceae	g__Bulleidia	0.667	0.00676937	0.0221543
p__Proteobacteria	c__Betaproteobacteria	o__Burkholderiales	f__Comamonadaceae	g__Comamonas	-0.624	0.00694619	0.0225056
p__Proteobacteria	c__Gammaproteobacteria	o__Enterobacteriales	f__Enterobacteriaceae	g__Leclercia	-0.543	0.00715896	0.0228258
p__Actinobacteria	c__Actinobacteria	o__Actinomycetales	f__Actinomycetaceae	g__Actinobaculum	-0.62	0.00718591	0.0228258
p__Fusobacteria	c__Fusobacteriia	o__Fusobacteriales	f__Fusobacteriaceae	g__Propionigenium	-0.541	0.00735327	0.0231307
p__Firmicutes	c__Clostridia	o__Clostridiales	f__Natranaerovirga	g__Natranaerovirga	-0.545	0.00761529	0.0237245
p__Proteobacteria	c__Gammaproteobacteria	o__Enterobacteriales	f__Enterobacteriaceae	g__Buttiauxella	-0.541	0.00814488	0.0247505
p__Proteobacteria	c__Gammaproteobacteria	o__Alteromonadales	f__Alteromonadaceae	g__Marinobacter	-0.525	0.00817307	0.0247505
p__Proteobacteria	c__Betaproteobacteria	o__Neisseriales	f__Neisseriaceae	g__Eikenella	-0.628	0.00817377	0.0247505
p__Firmicutes	c__Clostridia	o__Clostridiales	f__Clostridiales_Incertae Sedis XI	g__Gallicola	-0.624	0.00858991	0.0255333
p__Firmicutes	c__Clostridia	o__Clostridiales	f__Clostridiales_Incertae Sedis XI	g__Tepidimicrobium	-0.624	0.00858991	0.0255333
p__Firmicutes	c__Bacilli	o__Bacillales	f__Bacillaceae 2	g__Salirhabdus	-0.624	0.00886356	0.0258773
p__Firmicutes	c__Clostridia	o__Clostridiales	f__Lachnospiraceae	g__Moryella	-0.773	0.00886536	0.0258773
p__Actinobacteria	c__Actinobacteria	o__Bifidobacteriales	f__Bifidobacteriaceae	g__Bifidobacterium	-0.629	0.00901323	0.026074
p__Actinobacteria	c__Actinobacteria	o__Actinomycetales	f__Actinomycetaceae	g__Trueperella	-0.624	0.00936324	0.0268468
p__Synergistetes	c__Synergistia	o__Synergistales	f__Synergistaceae	g__Jonquetella	-0.534	0.00971232	0.0276034
p__Firmicutes	c__Bacilli	o__Bacillales	f__Staphylococcaceae	g__Macrococcus	-0.626	0.00982188	0.0276721
p__Bacteroidetes	c__Bacteroidia	o__Bacteroidales	f__Bacteroidales_incertae_sedis	g__Phocaeicola	-0.702	0.0100331	0.0280235
p__Firmicutes	c__Negativicutes	o__Selenomonadales	f__Veillonellaceae	g__Dendrosporobacter	-0.536	0.010639	0.0293306
p__Firmicutes	c__Bacilli	o__Lactobacillales	f__Leuconostocaceae	g__Leuconostoc	-0.82	0.0106821	0.0293306
p__Bacteroidetes	c__Bacteroidia	o__Bacteroidales	f__Rikenellaceae	g__Rikenella	-0.537	0.0109527	0.0298207
p__Verrucomicrobia	c__Opitutae	o__Puniceicoccales	f__Puniceicoccaceae	g__Cerasicoccus	-0.544	0.0116394	0.0314263
p__Proteobacteria	c__Deltaproteobacteria	o__Desulfovibrionales	f__Desulfovibrionaceae	g__Desulfovibrio	-1.592	0.0124642	0.0333752
p__Firmicutes	c__Clostridia	o__Clostridiales	f__Clostridiales_Incertae Sedis XI	g__Ezakiella	-1.548	0.0135441	0.0359695
p__Actinobacteria	c__Actinobacteria	o__Actinomycetales	f__Cellulomonadaceae	g__Tropheryma	-0.51	0.0139821	0.0368308
p__Firmicutes	c__Clostridia	o__Clostridiales	f__Lachnospiraceae	g__Lactonifactor	-0.687	0.0142449	0.0372205
p__Firmicutes	c__Clostridia	o__Clostridiales	f__Clostridiales_Incertae Sedis XI	g__Dethiosulfatibacter	-0.536	0.0145409	0.03769
p__Bacteroidetes	c__Flavobacteriia	o__Flavobacteriales	f__Flavobacteriaceae	g__Chryseobacterium	-0.512	0.0150497	0.0386993
p__Actinobacteria	c__Actinobacteria	o__Actinomycetales	f__Propionibacteriaceae	g__Propionimicrobium	-0.61	0.0164116	0.0418691
p__Fusobacteria	c__Fusobacteriia	o__Fusobacteriales	f__Fusobacteriaceae	g__Cetobacterium	-1.135	0.0167045	0.0422832
p__Actinobacteria	c__Actinobacteria	o__Actinomycetales	f__Propionibacteriaceae	g__Tessaracoccus	-0.507	0.0171911	0.0431776
p__Actinobacteria	c__Actinobacteria	o__Coriobacteriales	f__Coriobacteriaceae	g__Enterorhabdus	0.849	0.0183949	0.0458458
p__Firmicutes	c__Clostridia	o__Clostridiales	f__Peptostreptococcaceae	g__Acetoanaerobium	-0.541	0.0194641	0.0481402
p__Candidatus Saccharibacteria	c__Saccharibacteria_genera_incertae_sedis	o__Saccharibacteria_genera_incertae_sedis	f__Saccharibacteria_genera_incertae_sedis	g__Saccharibacteria_genera_incertae_sedis	1.67	0.01982	0.048649
p__Firmicutes	c__Clostridia	o__Clostridiales	f__Clostridiales_Incertae Sedis XII	g__Guggenheimella	-0.506	0.0200478	0.0488382
